# Supplementary material for: Drivers of stunting reduction in the Kyrgyz Republic: A country case study
Source: Am J Clin Nutr. 2020 Jul 16;112(Suppl 2):830S–843S. doi: 10.1093/ajcn/nqaa120 (PMC7487426; doi:10.1093/ajcn/nqaa120)
Supplement: nqaa120_Supplemental_Material [file nqaa120_supplemental_material.zip]

Archive with 2 entries (2 files):
- Kyrg Stunting Case Study Online Appendices May182020.docx
- Supplementary Scoping Review Data.xlsx
