# Supplementary material for: Drivers of stunting reduction in the Kyrgyz Republic: A country case study
Source: Am J Clin Nutr. 2020 Jul 16;112(Suppl 2):830S–843S. doi: 10.1093/ajcn/nqaa120 (PMC7487426; doi:10.1093/ajcn/nqaa120)
Supplement: nqaa120_Supplemental_Material [file nqaa120_supplemental_material.zip › Supplementary Scoping Review Data.xlsx]

## Sheet: Sheet1
Supplementary Systematic Scoping Literature Review Data
Citation	Research objectives	Research Design	Time period	Location	Sample size	Analysis	Outcome	Determinants/Covariates	Key results
Kroeger, A., & Anderson, K. H. (2014). Remittances and the human capital of children: New evidence from Kyrgyzstan during revolution and financial crisis, 2005–2009. Journal of Comparative Economics, 42(3), 770-785.	Analyze the effect of remittances on the education and health of children during a volatile period of Kyrgyzstan history	Quantitative	2005 - 2009	N/A	2,820 households for all five surveys (total 6,181 observations)	N/A not for HAZ or stunting	School age enrollment, enrollment of older children, thinness, severe thinness	Receive international remittances, age, elderly, school children, adults, share female, gender head (male or female), asset index	No data for HAZ or stunting
Otunchieva, A., Withanachchi, S., & Ploeger, A. (2015). Role of mothers as the primary caretakers for preventing child malnutrition in Batken province in Kyrgyz Republic: 149/1051. Annals of Nutrition and Metabolism, 67.	Analyze how women with different levels of education behave in terms of improving nutritional status of children under five	Mixed methods	2014	Shybran villagem Batken province	20 women in low income families in Shybran Village	Descriptive statistics	Child nutrition	Low SES, poor childcare practices, lack of health services in the community	Batken province has the highest percentage of stunted children in KR (23%) This data is not primary; Questionnaire included questions on SES, BF, complementary feeding and health related issues; and mothers with poor education had worse care practices; Exclusive breastfeeding for the first 6 months was common 95%.
Babu, S., & Reidhead, W. (2000). Poverty, food security, and nutrition in Central Asia: a case study of the Kyrgyz Republic. Food Policy, 25(6), 647-660.	Provide insight into poverty, food insecurity and malnutrition in Central Asia in the period follow intependence.	Quantitative	1993 & 1997	N/A	N/A	Descriptive statistics	Stunting	None mentioned but compare trends in food security to wasting over time, but they only have one measurement for stunting	Overall stunting was 26% in 1997, but stunting was higher in the lowest expenditure quartile compared to the highest expenditure quartile. Household food security fell by 44% during 1990 - 1993, then fell by another 5 % in 1995. In 1993, 59% of the population had <2200 kcal/day by 1997, improvements were made in energy intake where only 40% of households had inadequate intake
Bomela, N. J. (2009). Social, economic, health and environmental determinants of child nutritional status in three Central Asian Republics. Public health nutrition, 12(10), 1871-1877.	Investigate the comparative effect of social, economic, health and environmental characteristics on the nutritional status of children aged <3 years in Central Asia	Quantitative	1996, 1997, 1999	N/A	Pooled data for the 3 countries included 2,358 children <3 years of age (unclear total from the Kyrgyz Repubolic)	Univariate, MLR	HAZ	MLR data is pooled not for Kyrgyzstan alone	Stunted (24.8%); moderately stunted (18.8%); and severely stunted (6.0 %)
Lundeen, E., Imanalieva, C., Mamyrbaeva, T., & Timmer, A. (2013). Integrating micronutrient powder into a broader child health and nutrition program in Kyrgyzstan. Home fortification with micronutrient powders (MNP), 23-30.	Pilot project aimed to reduce the prevalence of IDA among children 6-24 months in Talas by at least 20 %	Quantitative	2009	Talas (due to high prevalence of stunting)	N/A	Descriptive	Anaemia	N/A	Talas has he highest stunting prevalence in the country (27%)
Howell, J. (1998). Poverty, children and transition in Kyrgyzstan: some reflections from the field. Journal of International Affairs, 131-144.	Describe the effects of the transition to a market economy on children in Kyrgyzstan	Qualitative (focus group discussions)	N/A	Kok-Djangak	N/A	N/A	N/A	N/A	Explains that children don't know what to do. They sit and wait for food, they don't understand why they don't even have bread. There is nothing to eat.
Gleason, G. R., & Sharmanov, T. (2002). Anemia prevention and control in four central Asian republics and Kazakhstan. The Journal of nutrition, 132(4), 867S-870S.	Describe the national strategies that aimed to reduce anemia and iron deficiency	N/A	N/A	N/A	N/A	N/A	N/A	N/A	N/A
Schüth,V.T. (2010). Introducing Sprinkles in Kyrgyzstan: From People's Mandate to National Policy.	Describe anaemia in the Kyrgyz Republic	N/A	N/A	N/A	N/A	N/A	N/A	N/A	N/A
Serdula, M. K., Lundeen, E., Nichols, E. K., Imanalieva, C., Minbaev, M., Mamyrbaeva, T., ... & Aburto, N. J. (2013). Effects of a large-scale micronutrient powder and young child feeding education program on the micronutrient status of children 6–24 months of age in the Kyrgyz Republic. European journal of clinical nutrition, 67(7), 703-707.	Assess biochemical indicators of iron and vitamin A status among children aged 6–24 months at the baseline and follow-up surveys	Quantitative	2008	N/A	571 children	Chi square test	Anaemia	Age	Iron deficiency decreased from 77.3% to 63.7%. Anemia declined across all groups not only in the MNP group. Anemia decreased among children without inflammation by 7%
Asian Development Bank. (2016). Key indicators for Asia and the Pacific 2016. Manilla: ADB.	Report on the economic, financial social and environmental factors for the 48 members of the ADB	N/A	N/A	N/A	N/A	N/A	N/A	N/A	Trends in development indicators, minimal data on HAZ/stunting or policies/programs.
Aladysheva, A. (2016). Children's Health and Intra-Household Bargaining in Kyrgyzstan: Evidence from a New Panel Study.	Investigate the main socioeconomic determinants of children’s health measured by height-for-age z-score (HAZ) and upper-arm circumference	Quantitative	2010-2013	N/A	3,000 households (approximately 800 children)	MLR	HAZ & MUAC	Age in months, gender, birth order, number of siblings, HAZ, and MUAC, Parents: education, literacy, parental age, salary, ethnicity, employment status, smoking habits, height Household: Monthly income, shocks, food and non food expenditures, household size, Community: food price level, presence of a kindergarten and a hospital and the distance to the home, and interviewer effect	The results aren't in this paper it just includes methods
Kroeger, A., & Anderson, K. H. (2012). Remittances and children's capabilities: New evidence from Kyrgyzstan, 2005-2008.	Examine the role that remittances have played in the Kyrgyz Republic in promoting investments in children	Quantitative	2005-2008	N/A	No sample size for children, total sampled households	Fixed effects estimation	Enrolment in school, expenditures, stunting and wasting of children < 5, and health habits of older children	Time-varying individual and household characteristics including age, age aquared of the child, housheold wealth, the demographic composition of thehousehold, age and sex of the household head, distance to nearest bus stop.	Children in the north are on average shorter than the other regions. No differences in height in children aged 0 - 5 in households that are receiving remittances and those that are not receiving remittances. Data from migrant households may not be better off on average than other children.
Global Nutrition Report. (2014). Nutrition Country Profile: Kyrgyzstan.	None	N/A	N/A	N/A	N/A	N/A	N/A	N/A	N/A
UNICEF. (2011). Kyrgyzstan: Country programme document 2012-2016.	None	N/A	N/A	N/A	N/A	N/A	N/A	N/A	N/A
Falkingham, J., Evandrou, M., & Lyons-Amos, M. (2012). Inequalities in child and maternal health outcomes in CEE and the CIS.	None	N/A	N/A	N/A	N/A	N/A	N/A	N/A	N/A
World Bank & UNICEF. (2011). Situational analaysis: Improving economic outcomes by expanding nutrition programming in the Kyrgyz Republic. (Working Paper: 63873).	Calculate the potential human and economic benefits to be gained from increasing nutrition investments in the Kyrgyz Republic. This	N/A	N/A	N/A	N/A	N/A	N/A	N/A	N/A
Dhur, A. (2008). Food security assessment in the Kyrgyzstan Republic.	Assess the household food security and livelihoods situation in the Kyrgyz Republic in order to inform programming and winter contingency planning decisions on food and non- food assistance for the population. Specific	N/A	N/A	N/A	N/A	N/A	N/A	N/A	N/A
FAO. (2015). Regional Overv iew of Food Insecurity Europe and Central Asia.	None	N/A	N/A	N/A	N/A	N/A	N/A	N/A	N/A
Novovic, T. (2015). Mid-term review of the United Nations Development Assistance Framework (UNDAF) for Kyrgyz Republic (2012-2017).	Evaluate results of the first-hald of the UNDAF and develop recommendations to improve the implementation during its second half; baseline for UNDAF independent evaluation	N/A	N/A	N/A	N/A	N/A	N/A	N/A	N/A
IFPRI. Stunting prevalence in children under-5 by wealth quintile.	Describe prevalence of stunting in the Kyrgyz Republic by wealth quintile and shows in comparison to other countries	N/A	N/A	N/A	N/A	N/A	N/A	N/A	N/A
UNICEF. (2009). Maternal and Newborn Health in Chui Province & Kyrgyzstan: Assessment and Implications for Interventions.	Review MNCH interventions	N/A	N/A	N/A	N/A	N/A	N/A	N/A	N/A
Government of the Kyrgyz Republic. (2015). Government document on the KR approval of the food security and nutrition program (2015 - 2017).	Describe food and security nutrition program in the Kyrgyz Republic	N/A	N/A	N/A	N/A	N/A	N/A	N/A	N/A
Government of the Kyrgyz Republic & United Nations in the Kyrgyz Republic. (2011). United Nations Development Assistance Framework (UNDAF) for the Kyrgyz Republic 2012-2016. Bishkek: Government of Kyrgyz Republic & UN	None	N/A	N/A	N/A	N/A	N/A	N/A	N/A	N/A
Ministry of Agriculture and Land Improvement & Ministry of Health. (2012). Kyrgyz Republic Proposal for Funding for Agriculture Productivity and Nutrition Improvements under the Global Agriculture and Food Security Program (GAFSP).	None	N/A	N/A	N/A	N/A	N/A	N/A	N/A	N/A
Piaro, B. (2013). Assessment of the Impact of the Mercy Corps Kyrgyzstan Food for Education 2010 Program.	Assess changes in anthropometric (height, weight, HAZ, WAZ and BAZ) measurements of children before and after the MC FFE program implementation; assess changes in the nutritional status indicators of stunting, wasting, being obese and being underweight in children from pre to post program implementation; and assess institutional characteristics and program components that explain variation in cha…	Quantitative	October 2010-April 2012	N/A	1280	Chi square test, fisher exact test, one way anova, regression	HAZ	Age in months, sex, infrastructure repair, funding, region, number of meals served, amount of food served, dietary diversity, number of program days	After adjusting for region no variables were associated with stunting at followup. Stunting was 14.5% at baseline, at follow up it was 5% in the north and 12% in the south. The program reduced the level of stunting from 14 % to 9 % over the course of the study. 10% of males and 7% of females were stunted at follow up. There was an association between the increase in grams of food consumed per day…
Global Nutrition Report. (2016). From Promise to Impact: Ending Malnutrition by 2030.	None	N/A	N/A	N/A	N/A	N/A	N/A	N/A	N/A
Sida, L. (2013). The Kyrgyz Republic: An evaluation of WFP’s Portfolio (2008 - 2012)	Evaluate the following: i) the alignment and strategic positioning of WFP’s operations in the country; ii) the drivers of strategic decisions; and iii) the performance and results of WFP operations	Quantitative	April-Nov 2012	N/A	N/A	N/A	N/A	N/A	VGF program only reached about 56 percent of the extremely poor because of scale limits; Beneficiaries preferred food to cash because of the corruption and high quality of the food distributed. The food distributed was appropriate for the national context.
SUN. (2014). SUN Report: Kyrgyzstan 2014.	None	N/A	N/A	N/A	N/A	N/A	N/A	N/A	N/A
SUN. (2015). SUN Report: Kyrgyzstan 2015.	None	N/A	N/A	N/A	N/A	N/A	N/A	N/A	N/A
UNICEF. (2011). Situation assessment of children in the Kyrgyz Republic.	Provide a situation assessment of children's health in the Kyrgyz Republic from 2012-2016	N/A	N/A	N/A	N/A	N/A	N/A	N/A	N/A
UNICEF. (2015). Kyrgyzstan annual report 2015.	Provide annual report on progress and challenges for children's health in the Kyrgyz Republic	N/A	N/A	N/A	N/A	N/A	N/A	N/A	N/A
UNICEF. (2015). Follow-Up Survey of Nutritional Status in Children 6-29 Months.	Assess delivery of Gulazyk and assess trends (2011-2013); assess IYCF practices, assess anthropometric data; assess prevalence of anemia/IDA/Vitamin A Deficiency; Compare 2009 and 2013 survey results to measure changes in hematologic and biochemical indicators of iron and vitamin A status after adjustment for infection/inflammation status	N/A	N/A	N/A	N/A	N/A	N/A	N/A	N/A
UNICEF. (2015). Situation analysis of children in the Kyrgyz Republic. Bishkek: UNICEF.	Provide a situational analysis of children in the Kyrgyz Republic in 2011	N/A	N/A	N/A	N/A	N/A	N/A	N/A	N/A
Ministry of Health of Kyrgyz Republic, UNICEF, Swiss Agency for Development and Cooperation SDC, CDC. (2010). Assessment of the nutritional status of children 6-24 months of age and their mothers, rural Talas oblast, Kyrgyzstan 2008.	Assess KAP related to breastfeeding mothers of children 6-24 months of age and determine the prevalence of stunting; and determine the prevalence of anemia, iron, snd Vitamin A deficiency	N/A	N/A	N/A	N/A	N/A	N/A	N/A	N/A
UNICEF. (2008). Effectiveness of Benefits to Families and Children in the Kyrgyz Republic. Bishkek: UNICEF.	Evaluate the efficiency of money payments in low income families and children in the KR	N/A	N/A	N/A	N/A	N/A	N/A	N/A	N/A
USAID & SPRING. (2015). Baseline Nutrition Survey in the Kyrgyz Republic: Analytical Report. Arlington & Bishkek: SPRING & M-Vector	Describe the current status and range of indicators relating to a variety of nuytiyion practuces among women and children <2 years (e.g., IFA, dietary diversity, meal frequency, BF, EBF, etc).	N/A	N/A	N/A	N/A	N/A	N/A	N/A	N/A
WHO. (2011). Den Sooluk National Health Reform Program in the Kyrgyz Republic for 2012-2016.	Evaluate the Manas Taalimi progroam and the Den Sooluk national health reform	N/A	N/A	N/A	N/A	N/A	N/A	N/A	N/A
World Health Organization. (2016). Integrating nutrition programmes in primary care in Kyrgyzstan.	Identify sustainable delivery model for the Gulazyk program	N/A	N/A	N/A	N/A	N/A	N/A	N/A	N/A
Spray, A. L. (2016). Leveraging Social Protection Programs for Improved Nutrition. Washington: International Bank for Reconstruction and Development & The World Bank	Describe the current school feeding program in the Kyrgyz Republic	N/A	N/A	N/A	N/A	N/A	N/A	N/A	N/A
World Food Programme. (2011). Follow-up Emergency Food Security Assessment in the Kyrgyz Republic.	Evaluate the evolution of household food security and vulnerability. It used the same methods as the EFSA in 2010, March 2011, and August 2011	N/A	N/A	Unclear	Unclear	N/A	HAZ	N/A	Stunting rates among 10.8% were found in urban areas and 15.7% in rural areas. Stunting by wealther quintile found that the first and second quintiles had a higher prevalence of stunting (18.8% and 14.9%) than children in wealthier households (10 - 12%). Stunting in Talas and Yssyk-Kul and Batken oblasts were higher than other oblasts. Talas region had the highest prevalence of stunting (27%); 18…
International Monetory Fund. (2014). The Kyrgyz Republic: Poverty Reduction Strategy. Washington: IMF.	None	N/A	N/A	N/A	N/A	N/A	N/A	N/A	N/A
Tazhibayev, S., Dolmatova, O., Ganiyeva, G., Khairov, K., Ospanova, F., Oyunchimeg, D., ... & Scrimshaw, N. (2008). Evaluation of the potential effectiveness of wheat flour and salt fortification programs in five Central Asian countries and Mongolia, 2002–2007. Food and nutrition bulletin, 29(4), 255-265.	Determine the potential effectiveness of the food fortification programs in improving the micronutrient status of selected families in a sentinel population in each country	Quantitative	Baseline December 2002-April 2003; and May-Aug 2004	N/A	120 (80 children, 40 women)	Descriptive statistics	N/A	N/A	N/A
Ibraimova, A., Akkazieva, B., Ibraimov, A., Manzhieva, E., & Rechel, B. (2011). Kyrgyzstan: Health system review. Health Systems in Transition, 13(3), xiii-xv.	Review the health system in the Kyrgyz Republic	N/A	2000-2009	N/A	N/A	N/A	N/A	N/A	N/A
National Statistical Committee of the Kyrgyz Republic. 2013. Women and men of the Kyrgyz Republic: 2008-2012 Collection of gender-disaggregated statistical data. Biskek: UNFPA.	Present data disaggregated by male and females	N/A	N/A	N/A	N/A	N/A	N/A	N/A	N/A
National Statistical Committee of the Kyrgyz Republic. (2016). Information bulletin of the Kyrgyz Republic on food security and poverty [Russian]	None	N/A	N/A	N/A	N/A	N/A	N/A	N/A	N/A
WFP & Ministry of Agricultuyre and Melioration. (2016). National Food Security Atlast of the Kyrgyz Republic, 2015. Bishkek: World Food Programme.	Describe food insecurity in the Kyrgyz Republic	N/A	N/A	N/A	N/A	N/A	N/A	N/A	N/A
Public Fund Health Policy Analysis Center. (2017). Integration of the Sustainable Development Goals 2030 in the strategic programs of Kyrgyzstan’s healthcare sector and the country ’ s Development Strategy 2030. Bishkek: WHO Europe	Describe the economic, social and environmental contexts, and progress to achieving the Sustainable Development Goals (SDGs)	N/A	N/A	N/A	N/A	N/A	N/A	N/A	N/A
